# Supplementary material for: Preference of a native beetle for “exoticism,” characteristics that contribute to invasive success of Costelytra zealandica (Scarabaeidae: Melolonthinae)
Source: PeerJ. 2015 Nov 30;3:e1454. doi: 10.7717/peerj.1454 (PMC4671192; doi:10.7717/peerj.1454)
Supplement: Data S1 [file peerj-03-1454-s001.xlsx]

## Sheet: Pop A-C weight&survival 
		1= Tussock			0= died before the end of the experiment
		2= Clover			1= survived
POPULATION	LARVA ID	TREATMENT	INITIAL WEIGHT in g	FINAL WEIGHT in g	SURVIVAL
A	A-1	1	0.04	0.04	1
A	A-2	1	0.23	0.23	1
A	A-3	1	0.01	/	0
A	A-4	1	0.01	/	0
A	A-5	1	0.03	0.03	1
A	A-6	1	0.05	0.08	1
A	A-7	1	0.07	0.11	1
A	A-8	1	0.04	0.05	1
A	A-9	1	0.07	0.11	1
A	A-10	1	0.07	0.1	1
A	A-11	1	0.05	0.04	1
A	A-12	1	0.03	0.03	1
A	A-13	1	0.04	/	0
A	A-14	1	0.07	0.1	1
A	A-15	1	0.04	0.05	1
A	A-16	1	0.05	0.12	1
A	A-17	1	0.06	0.08	1
A	A-18	1	0.04	/	0
A	A-19	1	0.05	0.07	1
A	A-20	1	0.05	0.07	1
A	A-21	1	0.01	0.03	1
A	A-22	1	0.04	0.08	1
A	A-23	1	0.06	0.1	1
A	A-24	1	0.05	0.08	1
A	A-25	1	0.05	0.07	1
A	A-26	1	0.05	0.08	1
A	A-27	1	0.05	0.08	1
A	A-28	1	0.03	0.09	1
A	A-29	1	0.04	/	0
A	A-30	1	0.01	0.01	1
A	A-31	1	0.07	0.1	1
A	A-32	1	0.03	0.04	1
A	A-33	1	0.03	0.04	1
A	A-34	1	0.06	0.09	1
A	A-35	1	0.05	0.05	1
A	A-36	1	0.03	0.05	1
A	A-37	1	0.04	0.05	1
A	A-38	2	0.21	0.25	1
A	A-39	2	0.01	0.03	1
A	A-40	2	0.05	0.12	1
A	A-41	2	0.05	0.12	1
A	A-42	2	0.02	0.11	1
A	A-43	2	0.06	0.15	1
A	A-44	2	0.03	0.05	1
A	A-45	2	0.05	0.09	1
A	A-46	2	0.06	0.09	1
A	A-47	2	0.02	0.06	1
A	A-48	2	0.03	0.06	1
A	A-49	2	0.03	0.06	1
A	A-50	2	0.04	0.07	1
A	A-51	2	0.03	/	0
A	A-52	2	0.03	0.05	1
A	A-53	2	0.04	0.09	1
A	A-54	2	0.01	0.03	1
A	A-55	2	0.05	0.13	1
A	A-56	2	0.05	0.14	1
A	A-57	2	0.04	0.11	1
A	A-58	2	0.03	0.05	1
A	A-59	2	0.04	0.09	1
A	A-60	2	0.04	0.06	1
A	A-61	2	0.03	/	0
A	A-62	2	0.04	0.06	1
A	A-63	2	0.09	0.08	1
A	A-64	2	0.05	0.09	1
C	C-1	1	0.36	0.32	1
C	C-2	1	0.01	/	0
C	C-3	1	0.05	0.05	1
C	C-4	1	0.16	0.19	1
C	C-5	1	0.01	0.01	1
C	C-6	1	0.15	/	0
C	C-7	1	0.14	/	0
C	C-8	1	0.09	/	0
C	C-9	1	0.15	0.16	1
C	C-10	1	0.13	0.14	1
C	C-11	1	0.11	0.14	1
C	C-12	1	0.17	0.18	1
C	C-13	1	0.15	/	0
C	C-14	1	0.04	0.05	1
C	C-15	1	0.04	/	0
C	C-16	1	0.09	/	0
C	C-17	1	0.06	0.06	1
C	C-18	1	0.04	0.06	1
C	C-19	1	0.04	0.04	1
C	C-20	1	0.06	0.06	1
C	C-21	1	0.11	/	0
C	C-22	1	0.09	/	0
C	C-23	1	0.05	0.05	1
C	C-24	1	0.15	/	0
C	C-25	1	0.12	/	0
C	C-26	2	0.07	0.17	1
C	C-27	2	0.03	0.04	1
C	C-28	2	0.1	0.16	1
C	C-29	2	0.13	0.18	1
C	C-30	2	0.07	0.06	1
C	C-31	2	0.14	/	0
C	C-32	2	0.11	0.15	1
C	C-33	2	0.07	0.07	1
C	C-34	2	0.15	0.2	1
C	C-35	2	0.13	/	0
C	C-36	2	0.13	/	0
C	C-37	2	0.11	0.15	1
C	C-38	2	0.15	/	0
C	C-39	2	0.09	0.06	1
C	C-40	2	0.02	/	0
C	C-41	2	0.07	/	0
C	C-42	2	0.06	/	0
C	C-43	2	0.02	/	0
C	C-44	2	0.05	/	0
C	C-45	2	0.16	/	0
C	C-46	2	0.11	/	0
C	C-47	2	0.07	0.07	1

## Sheet: Olfactometer
C. zealandica population B
CHOICE (PLANT)		NO PLANT
clover	tussock	control-no host	no choice
2	1	0	2
4	0	0	1
4	0	1	0
5	0	0	0
2	1	0	2
4	0	1	0
3	1	0	1
				35
C. zealandica population C
CHOICE (PLANT)		NO PLANT
clover	tussock	control-no host	no choice
0	2	0	3
0	0	0	5
0	3	0	2
1	0	0	4
1	2	1	1
5	0	0	0
0	0	4	1
				35
C. brunneum population D
CHOICE (PLANT)		NO PLANT
clover	tussock	control-no host	no choice
0	1	1	3
1	1	1	2
2	1	1	1
3	1	0	1
0	2	1	2
1	3	1	0
1	0	1	3
				35
